# Supplementary material for: A Tiered Multi-Technique Decision-Support Framework for Contaminant Screening and Recycling-Route Assignment of Mixed Plastic Waste
Source: Polymers (Basel). 2026 May 21;18(10):1256. doi: 10.3390/polym18101256 (PMC13210819; doi:10.3390/polym18101256)
Supplement: Supplementary file 1 [file polymers-18-01256-s001.zip]

Archive with 1 entries (1 files):
- polymers-4185254-supplementary.pdf
